# Supplementary material for: Targeting insulo-frontal pathway to reduce stress-evoked cognitive rigidity
Source: Nat Commun. 2026 Apr 27;17:5791. doi: 10.1038/s41467-026-72221-1 (PMC13332065; doi:10.1038/s41467-026-72221-1)
Supplement: Supplementary file 3 — Supplementary Data 1 [file 41467_2026_72221_MOESM3_ESM.xlsx]

## Sheet: main text
	Source of variation	sample size (left to right in figure)	Statistical test	Treatment effect	P value	Significant
Figure 1
b	Trials to criterion	mice = 7, 7, 7, 6 in each group
	Source of Variation		two-way repeated measures ANOVA
	Treatment X session			F (12, 92) = 2.684	0.0039
	Session			F (4, 92) = 38.85	<0.0001
	Treatment			F (3, 23) = 2.543	0.0812
	Multiple comparisons (Treatment):
	vs. Virus Ctrl
	SD
	Virus Ctrl vs. CNO Ctrl		Dunnett's multiple comparisons test		0.9986
	Virus Ctrl vs. aIC silencing		Dunnett's multiple comparisons test		0.281
	Virus Ctrl vs. mPFC silencing		Dunnett's multiple comparisons test		0.9623
	CD
	Virus Ctrl vs. CNO Ctrl		Dunnett's multiple comparisons test		0.5421
	Virus Ctrl vs. aIC silencing		Dunnett's multiple comparisons test		0.8686
	Virus Ctrl vs. mPFC silencing		Dunnett's multiple comparisons test		0.4019
	Rev
	Virus Ctrl vs. CNO Ctrl		Dunnett's multiple comparisons test		0.9986
	Virus Ctrl vs. aIC silencing		Dunnett's multiple comparisons test		0.6724
	Virus Ctrl vs. mPFC silencing		Dunnett's multiple comparisons test		0.9092
	IDS
	Virus Ctrl vs. CNO Ctrl		Dunnett's multiple comparisons test		0.9998
	Virus Ctrl vs. aIC silencing		Dunnett's multiple comparisons test		0.9986
	Virus Ctrl vs. mPFC silencing		Dunnett's multiple comparisons test		0.9995
	EDS
	Virus Ctrl vs. CNO Ctrl		Dunnett's multiple comparisons test		0.9998
	Virus Ctrl vs. aIC silencing		Dunnett's multiple comparisons test		0.0008	***
	Virus Ctrl vs. mPFC silencing		Dunnett's multiple comparisons test		0.0001	***
	vs. CNO Ctrl
	SD
	CNO Ctrl vs. Virus Ctrl		Dunnett's multiple comparisons test		0.9986
	CNO Ctrl vs. aIC silencing		Dunnett's multiple comparisons test		0.2248
	CNO Ctrl vs. mPFC silencing		Dunnett's multiple comparisons test		0.9218
	CD
	CNO Ctrl vs. Virus Ctrl		Dunnett's multiple comparisons test		0.5421
	CNO Ctrl vs. aIC silencing		Dunnett's multiple comparisons test		0.926
	CNO Ctrl vs. mPFC silencing		Dunnett's multiple comparisons test		0.9881
	Rev
	CNO Ctrl vs. Virus Ctrl		Dunnett's multiple comparisons test		0.9986
	CNO Ctrl vs. aIC silencing		Dunnett's multiple comparisons test		0.5853
	CNO Ctrl vs. mPFC silencing		Dunnett's multiple comparisons test		0.8495
	IDS
	CNO Ctrl vs. Virus Ctrl		Dunnett's multiple comparisons test		0.9998
	CNO Ctrl vs. aIC silencing		Dunnett's multiple comparisons test		0.9954
	CNO Ctrl vs. mPFC silencing		Dunnett's multiple comparisons test		>0.9999
	EDS
	CNO Ctrl vs. Virus Ctrl		Dunnett's multiple comparisons test		0.9998
	CNO Ctrl vs. aIC silencing		Dunnett's multiple comparisons test		0.0007	###
	CNO Ctrl vs. mPFC silencing		Dunnett's multiple comparisons test		0.0001	###
c	Shifting cost	mice = 7, 7, 7, 6 in each group	Ordinary one-way ANOVA	F (3, 23) = 0.1050	<0.0001
	vs. Ctrl Virus
	Virus Ctrl vs. CNO Ctrl		Dunnett's multiple comparisons test		0.9985
	Virus Ctrl vs. aIC silencing		Dunnett's multiple comparisons test		0.0019	**
	Virus Ctrl vs. mPFC silencing		Dunnett's multiple comparisons test		0.001	**
	vs. CNO Ctrl
	Virus Ctrl		Dunnett's multiple comparisons test		0.9985
	aIC silencing		Dunnett's multiple comparisons test		0.0014	##
	mPFC silencing		Dunnett's multiple comparisons test		0.0008	###
e	Trials to criterion	mice = 6, 5, 5 in each group
	Source of Variation		two-way repeated measures ANOVA
	Treatment X session			F (2, 13) = 8.637	0.0041
	Session			F (1, 13) = 195.1	<0.0001
	Treatment			F (2, 13) = 14.88	0.0004
	Multiple comparisons (Treatment):
	IDS
	Ctrl vs. Pre-decision		Dunnett's multiple comparisons test		0.9589
	Ctrl vs. Post-decision		Dunnett's multiple comparisons test		0.3884
	EDS
	Ctrl vs. Pre-decision		Dunnett's multiple comparisons test		<0.0001	***
	Ctrl vs. Post-decision		Dunnett's multiple comparisons test		<0.0001	***
f	Trials to criterion	mice = 5, 4, 4 in each group
	Source of Variation		two-way repeated measures ANOVA
	Treatment X session			F (2, 10) = 25.37	0.0001
	Session			F (1, 10) = 554.9	<0.0001
	Treatment			F (2, 10) = 30.70	<0.0001
	Multiple comparisons (Treatment):
	IDS
	Ctrl vs. Pre-decision		Dunnett's multiple comparisons test		0.4851
	Ctrl vs. Post-decision		Dunnett's multiple comparisons test		0.8668
	EDS
	Ctrl vs. Pre-decision		Dunnett's multiple comparisons test		<0.0001	***
	Ctrl vs. Post-decision		Dunnett's multiple comparisons test		<0.0001	***
g	Trials to criterion	mice = 6 in each group
	Source of Variation		two-way repeated measures ANOVA
	Treatment X session			F (2, 15) = 3.196	0.0698
	Session			F (1, 15) = 25.16	0.0002
	Treatment			F (2, 15) = 4.789	0.0246
	Multiple comparisons (Treatment):
	IDS
	Ctrl vs. Pre-decision		Dunnett's multiple comparisons test		0.8328
	Ctrl vs. Post-decision		Dunnett's multiple comparisons test		0.3828
	EDS
	Ctrl vs. Pre-decision		Dunnett's multiple comparisons test		0.0026	**
	Ctrl vs. Post-decision		Dunnett's multiple comparisons test		0.7042
h	Trials to criterion	mice = 6, 7, 5 in each group
	Source of Variation		two-way repeated measures ANOVA
	Treatment X session			F (2, 15) = 7.564	0.0054
	Session			F (1, 15) = 73.31	<0.0001
	Treatment			F (2, 15) = 19.87	<0.0001
	Multiple comparisons (Treatment):
	IDS
	Ctrl vs. Pre-decision		Dunnett's multiple comparisons test		0.9977
	Ctrl vs. Post-decision		Dunnett's multiple comparisons test		0.6424
	EDS
	Ctrl vs. Pre-decision		Dunnett's multiple comparisons test		<0.0001	***
	Ctrl vs. Post-decision		Dunnett's multiple comparisons test		>0.9999
Figure 2
d	Zscored Ca change (post-pre) - aIC	mice = 6 for each group
	Trial start		One sample t test with 0, two-tailed	t(5)=6.035	0.0018	**
	Approach		One sample t test with 0, two-tailed	t(5)=2.538	0.052
	Decision		One sample t test with 0, two-tailed	t(5)=0.7614	0.4808
	Outcome		One sample t test with 0, two-tailed	t(5)=4.519	0.0063	**
	Trial end		One sample t test with 0, two-tailed	t(5)=0.9316	0.3943
e	Zscored Ca change (post-pre) - mPFC	mice = 8 for each group
	Trial start		One sample t test with 0, two-tailed	t(7)=11.99	<0.0001	***
	Approach		One sample t test with 0, two-tailed	t(7)=0.4015	0.7
	Decision		One sample t test with 0, two-tailed	t(7)=3.685	0.0078	**
	Outcome		One sample t test with 0, two-tailed	t(7)=0.9996	0.3508
	Trial end		One sample t test with 0, two-tailed	t(7)=1.049	0.3289
h	aIC->mPFC z-scored Ca	mice = 6 for each group
	Source of Variation		two-way repeated measures ANOVA
	Behavioral event X decision type			F (9, 45) = 8.517	<0.0001
	Behavioral event			F (9, 45) = 15.48	<0.0001
	Decision type			F (1, 5) = 0.4684	0.5242
	Multiple comparisons (Decision type (Current correct vs. Current incorrect))
	Pre Trial start		Sidak's multiple comparisons test		0.3502
	Post Trial start		Sidak's multiple comparisons test		>0.9999
	Pre Approach		Sidak's multiple comparisons test		>0.9999
	Post Approach		Sidak's multiple comparisons test		0.9924
	Pre Decision		Sidak's multiple comparisons test		0.9813
	Post Decision		Sidak's multiple comparisons test		>0.9999
	Pre Outcome		Sidak's multiple comparisons test		0.4298
	Post Outcome		Sidak's multiple comparisons test		0.0076	**
	Pre Trial end		Sidak's multiple comparisons test		0.0001	***
	Post Trial end		Sidak's multiple comparisons test		<0.0001	***
i	aIC->mPFC z-scored Ca	mice = 6 for each group
	Source of Variation		two-way repeated measures ANOVA
	Behavioral event X decision type			F (9, 45) = 2.073	0.0525
	Behavioral event			F (9, 45) = 17.54	<0.0001
	Decision type			F (1, 5) = 2.462	0.1774
	Multiple comparisons (Decision type (Previous correct vs. Previous incorrect))
	Pre Trial start		Sidak's multiple comparisons test		0.0187	*
	Post Trial start		Sidak's multiple comparisons test		0.0043	**
	Pre Approach		Sidak's multiple comparisons test		0.2351
	Post Approach		Sidak's multiple comparisons test		0.2358
	Pre Decision		Sidak's multiple comparisons test		0.397
	Post Decision		Sidak's multiple comparisons test		0.7376
	Pre Outcome		Sidak's multiple comparisons test		>0.9999
	Post Outcome		Sidak's multiple comparisons test		>0.9999
	Pre Trial end		Sidak's multiple comparisons test		>0.9999
	Post Trial end		Sidak's multiple comparisons test		>0.9999
l	mPFC z-scored Ca	mice = 8 for each group
	Source of Variation		two-way repeated measures ANOVA
	Behavioral event X decision type			F (9, 63) = 5.513	<0.0001
	Behavioral event			F (9, 63) = 11.37	<0.0001
	Decision type			F (1, 7) = 1.646	0.2404
	Multiple comparisons (Decision type (Current correct vs. Current incorrect))
	Pre Trial start		Sidak's multiple comparisons test		0.9998
	Post Trial start		Sidak's multiple comparisons test		0.9407
	Pre Approach		Sidak's multiple comparisons test		>0.9999
	Post Approach		Sidak's multiple comparisons test		>0.9999
	Pre Decision		Sidak's multiple comparisons test		0.0431	*
	Post Decision		Sidak's multiple comparisons test		0.7976
	Pre Outcome		Sidak's multiple comparisons test		0.2524
	Post Outcome		Sidak's multiple comparisons test		<0.0001	***
	Pre Trial end		Sidak's multiple comparisons test		0.1661
	Post Trial end		Sidak's multiple comparisons test		0.9984
m	mPFC z-scored Ca	mice = 8 for each group
	Source of Variation		two-way repeated measures ANOVA
	Behavior event X decision type			F (9, 63) = 1.012	0.4403
	Behavior event			F (9, 63) = 8.062	<0.0001
	Decision type			F (1, 7) = 0.001227	0.973
	Multiple comparisons (Decision type (Previous correct vs. Previous incorrect))
	Pre Trial start		Sidak's multiple comparisons test		0.9947
	Post Trial start		Sidak's multiple comparisons test		0.9998
	Pre Approach		Sidak's multiple comparisons test		0.9996
	Post Approach		Sidak's multiple comparisons test		0.9916
	Pre Decision		Sidak's multiple comparisons test		0.9987
	Post Decision		Sidak's multiple comparisons test		0.7009
	Pre Outcome		Sidak's multiple comparisons test		0.942
	Post Outcome		Sidak's multiple comparisons test		0.9993
	Pre Trial end		Sidak's multiple comparisons test		>0.9999
	Post Trial end		Sidak's multiple comparisons test		0.85
Figure 3
g	EDS convergence rate	mice = 7 for each group	Unpaired t test, two-tailed	t(12) = 5.544	0.0001	***
j	Update difference (Incorrect - correct)	mice = 7 for each group	Unpaired t test, two-tailed	t(12) = 3.993	0.0018	**
Figure 4
a	Trials to criterion	mice = 8,7 in each group
	Source of Variation		two-way repeated measures ANOVA
	Session X Treatment			F (4, 52) = 3.804	0.0087
	Session			F (4, 52) = 14.74	<0.0001
	Treatment			F (1, 13) = 15.18	0.0018
	Multiple comparisons (Treatment (Ctrl vs. RS))
	SD		Sidak's multiple comparisons test		0.9369
	CD		Sidak's multiple comparisons test		0.9729
	Rev		Sidak's multiple comparisons test		0.9829
	IDS		Sidak's multiple comparisons test		0.9766
	EDS		Sidak's multiple comparisons test		<0.0001	***
b	aIC->mPFC z-scored Ca	mice = 6 for each group
	Source of Variation		two-way repeated measures ANOVA
	Behavioral event X decision type			F (9, 45) = 1.743	0.1069
	Behavioral event			F (9, 45) = 14.23	<0.0001
	Decision type			F (1, 5) = 0.1476	0.7166
	Multiple comparisons (Decision type (Current correct vs. Current incorrect))
	Pre Trial start		Sidak's multiple comparisons test		>0.9999
	Post Trial start		Sidak's multiple comparisons test		>0.9999
	Pre Approach		Sidak's multiple comparisons test		>0.9999
	Post Approach		Sidak's multiple comparisons test		0.9909
	Pre Decision		Sidak's multiple comparisons test		>0.9999
	Post Decision		Sidak's multiple comparisons test		0.9988
	Pre Outcome		Sidak's multiple comparisons test		0.7762
	Post Outcome		Sidak's multiple comparisons test		0.576
	Pre Trial end		Sidak's multiple comparisons test		0.117
	Post Trial end		Sidak's multiple comparisons test		0.7202
c	aIC->mPFC z-scored Ca	mice = 6 for each group
	Source of Variation		two-way repeated measures ANOVA
	Behavioral event X decision type			F (9, 45) = 0.9622	0.4832
	Behavioral event			F (9, 45) = 14.14	<0.0001
	Decision type			F (1, 5) = 2.220	0.1964
	Multiple comparisons (Decision type (Previous correct vs. Previous incorrect))
	Pre Trial start		Sidak's multiple comparisons test		0.6585
	Post Trial start		Sidak's multiple comparisons test		0.1219
	Pre Approach		Sidak's multiple comparisons test		>0.9999
	Post Approach		Sidak's multiple comparisons test		>0.9999
	Pre Decision		Sidak's multiple comparisons test		0.9999
	Post Decision		Sidak's multiple comparisons test		>0.9999
	Pre Outcome		Sidak's multiple comparisons test		0.997
	Post Outcome		Sidak's multiple comparisons test		>0.9999
	Pre Trial end		Sidak's multiple comparisons test		>0.9999
	Post Trial end		Sidak's multiple comparisons test		0.9588
d	aIC->mPFC z-scored Ca	mice = 6 for each group
	Source of Variation		two-way repeated measures ANOVA
	Decision type x Treatment			F (1, 10) = 5.630	0.0391
	Decision type			F (1, 10) = 62.32	<0.0001
	Treatment			F (1, 10) = 4.818	0.0529
	Multiple comparisons (Treatment (Ctrl vs. RS))
	Correct		Sidak's multiple comparisons test		0.5129
	Incorrect		Sidak's multiple comparisons test		0.0153	*
f	Trials to criterion	mice = 5, 6, 5, 6, 5 in each group
	Source of Variation		two-way repeated measures ANOVA
	Session X Treatment			F (4, 22) = 10.09	<0.0001
	Session			F (1, 22) = 247.2	<0.0001
	Treatment			F (4, 22) = 12.17	<0.0001
	Multiple comparisons (Treatment)
	IDS
	Ctrl vs. inhibition following incorrect trials		Dunnett's multiple comparisons test		0.978
	Ctrl vs. inhibition following correct trials		Dunnett's multiple comparisons test		0.9999
	Ctrl vs. activation following incorrect trials		Dunnett's multiple comparisons test		0.8666
	Ctrl vs. activation following correct trials		Dunnett's multiple comparisons test		0.9981
	EDS
	Ctrl vs. inhibition following incorrect trials		Dunnett's multiple comparisons test		0.0002	***
	Ctrl vs. inhibition following correct trials		Dunnett's multiple comparisons test		0.9446
	Ctrl vs. activation following incorrect trials		Dunnett's multiple comparisons test		0.0796
	Ctrl vs. activation following correct trials		Dunnett's multiple comparisons test		<0.0001	***
g	Trials to criterion	mice = 5, 6, 6, 5 in each group
	Source of Variation		two-way repeated measures ANOVA
	Session X Treatment			F (3, 18) = 7.967	0.0014
	Session			F (1, 18) = 301.7	<0.0001
	Treatment			F (3, 18) = 10.73	0.0003
	Multiple comparisons (Treatment)
	IDS
	RS vs. aIC->mPFC activation after incorrect trials		Dunnett's multiple comparisons test		0.9095
	RS vs. aIC->mPFC activation after correct trials		Dunnett's multiple comparisons test		0.993
	RS vs. vHPC->mPFC activation after incorrect trials		Dunnett's multiple comparisons test		0.2769
	EDS
	RS vs. aIC->mPFC activation after incorrect trials		Dunnett's multiple comparisons test		<0.0001	***
	RS vs. aIC->mPFC activation after correct trials		Dunnett's multiple comparisons test		0.9985
	RS vs. vHPC->mPFC activation after incorrect trials		Dunnett's multiple comparisons test		0.9986
i	EDS convergence rate (RS vs. Rescue)	mice = 5 in each group	Unpaired t test, two-tailed	t(8) = 8.711	<0.0001	***
j	EDS update difference (Incorrect - correct) (RS vs. Rescue)	mice = 5 in each group	Unpaired t test, two-tailed	t(8) = 3.524	0.0078	**

## Sheet: Supplementary Information
	Source of variation	sample size (left to right in figure)	Statistical test	Treatment effect	P value	Significant
Supplementary Figure 4
a	Z-scored Ca change (post-pre) - aIC	mice = 6 for each group
	Trial start		One sample t test with 0, two-tailed	t(5)=4.241	0.0082	**
	Approach		One sample t test with 0, two-tailed	t(5)=2.176	0.0815
	Decision		One sample t test with 0, two-tailed	t(5)=1.138	0.3068
	Outcome		One sample t test with 0, two-tailed	t(5)=7.271	0.0008	***
	Trial end		One sample t test with 0, two-tailed	t(5)=0.6424	0.5489
b	Z-scored Ca change (post-pre) - mPFC	mice = 8 for each group
	Trial start		One sample t test with 0, two-tailed	t(7)=8.464	<0.0001	***
	Approach		One sample t test with 0, two-tailed	t(7)=0.6865	0.5145
	Decision		One sample t test with 0, two-tailed	t(7)=3.030	0.0191	*
	Outcome		One sample t test with 0, two-tailed	t(7)=2.001	0.0855
	Trial end		One sample t test with 0, two-tailed	t(7)=0.6401	0.5425
Supplementary Figure 5
a	Average speed (Opto off vs. Opto on)	mice = 6 in each group	Paired t test, two-tailed	t(5) = 0.3807	0.7191
b	Approach latency (Ctrl vs. Opto)	mice = 7 in each group	Unpaired t test, two-tailed	t(12) = 0.7142	0.4888
c	Approach to dig time(Ctrl vs. Opto)	mice = 7 in each group	Unpaired t test, two-tailed	t(12) = 0.9056	0.383
d	Food consumption time (Ctrl vs. Opto)	mice = 7 in each group	Unpaired t test, two-tailed	t(12) = 1.570	0.1425
Supplementary Figure 6
b	Percentage of neurons	mice = 7 for each group
	Source of Variation		two-way repeated measures ANOVA
	Behavior event X Treatment			F (3, 36) = 0.3067	0.8204
	Behavior event			F (3, 36) = 0.9999	0.404
	Treatment			F (1, 12) = 0.1165	0.7387
	Multiple comparisons (Treatment (Ctrl vs. Opto))
	Trial start		Sidak's multiple comparisons test		0.9931
	Approach		Sidak's multiple comparisons test		0.8778
	Decision		Sidak's multiple comparisons test		>0.9999
	Outcome		Sidak's multiple comparisons test		0.9841
Supplementary Figure 8
a	Mean Ca activity difference (Late - early)	mice = 7 for each group	One sample t test with 0, two tailed	t(6) = 0.7963	0.4562
b	Mean pairwise correlation difference (Late - Early)	mice = 7 for each group	One sample t test with 0, two tailed	t(6) = 4.932	0.0026	**
c	Mean Ca activity difference between high and low correlation pairs	mice = 7 for each group	One sample t test with 0, two tailed	t(6) = 1.603	0.1601
Supplementary Figure 9
a	EDS convergence rate (Ctrl vs. Opto)	mice = 7 in each group	Unpaired t test, two-tailed	t(12) = 4.517	0.0007	***
b	EDS update difference (Incorrect - correct) (Ctrl vs. Opto)	mice = 7 in each group	Unpaired t test, two-tailed	t(12) = 3.953	0.0019	**
Supplementary Figure 10
b	Convergence rate (Rev vs. EDS)	mice = 7 for each group	Paired t test, two-tailed	t(6) = 5.012	0.0024	**
c	Update difference (Incorrect - correct) (Rev vs. EDS)	mice = 7 for each group	Paired t test, two-tailed	t(6) = 3.220	0.0181	*
Supplementary Figure 11
a	EDS convergence rate (Ctrl vs. Opto)	mice = 7 for each group	Unpaired t test, two-tailed	t(12) = 4.287	0.0011	**
b	EDS update difference (Incorrect - correct) (Ctrl vs. Opto)	mice = 7 for each group	Unpaired t test, two-tailed	t(12) = 3.979	0.0018	**
Supplemenary Figure 12
a	Approach latency (Ctrl vs. RS)	mice = 7,5 in each group	Unpaired t test, two-tailed	t(10) = 1.917	0.0842
b	Approach to dig time (Ctrl vs. RS)	mice = 7,5 in each group	Unpaired t test, two-tailed	t(10) = 1.807	0.1009
c	Food consumption time (Ctrl vs. RS)	mice = 7,5 in each group	Unpaired t test, two-tailed	t(10) = 0.1592	0.8767
