# Supplementary material for: Targeting insulo-frontal pathway to reduce stress-evoked cognitive rigidity
Source: Nat Commun. 2026 Apr 27;17:5791. doi: 10.1038/s41467-026-72221-1 (PMC13332065; doi:10.1038/s41467-026-72221-1)
Supplement: Supplementary file 6 — Source Data [file 41467_2026_72221_MOESM6_ESM.xlsx]

## Sheet: Title_Authors
Source Data File
Title: Targeting insulo-frontal pathway to reduce stress-evoked cognitive rigidity
Author: Shaorong Ma1, Kuan Hong Wang2,*, and Yi Zuo1*
Affiliations:
1Department of Molecular, Cell and Developmental Biology, University of California Santa Cruz, Santa Cruz, CA 95064, USA
2Department of Neuroscience, University of Rochester Medical Center, Rochester, NY 14642, USA.
*To whom correspondence should be addressed. Email: yizuo@ucsc.edu, Kuanhong_Wang@urmc.rochester.edu
Female colored by red, male colored by black

## Sheet: Fig1
Figure 1
b		Virus Ctrl							CNO Ctrl							aIC silencing							mPFC silencing
	SD	14	6	15	14	19	6	14	15	7	8	19	16	7	14	18	22	16	12	19	14	12	8	22	10	12	18	11
	CD	12	7	6	11	6	17	17	11	12	6	9	8	6	6	6	11	12	13	11	7	6	15	6	7	6	6	6
	Rev	16	9	18	15	13	9	23	14	13	15	17	17	11	14	25	17	16	12	17	14	17	18	11	16	18	25	8
	IDS	15	7	18	13	13	9	11	10	8	12	10	18	13	16	9	12	12	12	15	10	14	17	9	11	11	12	15
	EDS	18	10	15	19	18	17	23	16	10	14	18	17	19	25	18	22	27	25	37	27	24	37	19	23	27	29	28
c	Virus Ctrl	CNO Ctrl	aIC silencing	mPFC silencing
	3	6	9	20
	3	2	10	10
	-3	2	15	12
	6	8	13	16
	5	-1	22	17
	8	6	10	13
	12	9	17
e		Ctrl						Pre-decision						Post-decision
	IDS	9	8	11	10	7	9	14	6	10	9	8		13	9	8	11	14
	EDS	18	21	13	17	17	18	27	27	31	31	20		25	28	25	27	26
f		Ctrl					Pre-decision					Post-decision
	IDS	11	12	12	10	11	12	10	14	13		9	10	10	14
	EDS	19	20	21	18	18	28	31	30	27		27	26	27	27
g		Ctrl						Pre						Post
	IDS	16	8	11	15	11	6	11	9	9	8	13	12	8	7	10	8	12	10
	EDS	17	18	19	19	17	16	7	14	11	15	15	9	16	21	21	15	12	14
h		Ctrl							Pre							Post
	IDS	9	10	11	11	11	12		13	15	13	7	12	8	6	8	10	8	10	10
	EDS	16	22	15	19	16	14		20	25	33	31	23	28	28	17	19	19	17	13

## Sheet: Fig2
Figure 2
d	Trial start	Approach	Decision	Outcome	Trial end
	0.595257	0.16589	-0.397663	-0.142356	0.300692
	0.704919	0.488975	0.176516	-1.05163	0.169007
	0.557877	0.604141	0.272748	-0.848227	-0.153732
	0.242053	0.329967	0.384477	-0.334916	0.103493
	0.259912	0.194877	0.0535587	-0.593514	-0.0980513
	0.683492	-0.141498	0.0188207	-0.762742	0.0635098
e	Trial start	Approach	Decision	Outcome	Trial end
	0.60497	0.405552	-0.174409	-0.212958	-0.219003
	0.66277	-0.181824	-0.334938	-0.102343	-0.238096
	0.808302	0.112514	-0.276159	-0.0145871	-0.10094
	0.640764	-0.544408	-0.882018	0.161463	0.279859
	0.630719	0.14936	-0.195109	-0.0406663	0.25175
	0.51841	0.41432	-0.0362008	-0.337974	0.191734
	0.698527	-0.328313	-0.79908	0.088899	0.20596
	0.317948	-0.454782	-0.811329	0.00453644	0.317793
h		Current correct						Current incorrect
	Pre Trial start	0.712216	0.294824	0.121015	-0.0823039	0.177452	0.138728	0.37968	0.0165119	0.106253	-0.660062	-0.342479	0.117517
	Post Trial start	1.3204	0.796477	0.56694	0.136963	0.461731	0.666242	0.949084	1.08731	0.856048	-0.376235	-0.171913	1.26753
	Pre Approach	0.74977	0.576653	1.01092	0.64469	0.740981	0.772602	1.16922	1.20711	1.00594	-0.4855	0.0417754	1.28818
	Post Approach	0.972865	1.18908	1.60578	0.805082	0.910853	0.77255	1.2207	1.47387	1.62598	0.155355	0.328337	0.722346
	Pre Decision	0.982291	0.899929	1.27768	0.732915	0.828617	0.680754	0.972285	0.961617	1.63738	-0.129488	0.39507	0.740538
	Post Decision	0.466175	1.17175	1.59029	0.963062	0.859416	0.679111	0.81153	0.966576	1.8418	0.537926	0.532081	0.820751
	Pre Outcome	-0.0974485	1.00882	1.08874	0.380589	0.397087	0.19551	0.304315	0.830162	0.756895	-0.540899	-0.233553	0.210228
	Post Outcome	-0.269293	-0.397331	-0.0815026	-0.311832	-0.309439	-0.844209	0.220937	0.263843	0.460692	-0.220388	-0.205502	0.278414
	Pre Trial end	-0.0524384	-0.603369	-0.0656937	-0.631803	-0.288937	-0.392654	0.98578	0.802802	0.140916	0.174261	-0.602469	0.555134
	Post Trial end	0.325865	-0.508015	-0.209477	-0.633853	-0.458948	-0.425529	1.13125	1.10438	-0.0298698	0.453659	-0.43667	0.792295
i		Current correct						Current incorrect
	Pre Trial start	0.712216	0.294824	0.121015	-0.0823039	0.177452	0.138728	0.37968	0.0165119	0.106253	-0.660062	-0.342479	0.117517
	Post Trial start	1.3204	0.796477	0.56694	0.136963	0.461731	0.666242	0.949084	1.08731	0.856048	-0.376235	-0.171913	1.26753
	Pre Approach	0.74977	0.576653	1.01092	0.64469	0.740981	0.772602	1.16922	1.20711	1.00594	-0.4855	0.0417754	1.28818
	Post Approach	0.972865	1.18908	1.60578	0.805082	0.910853	0.77255	1.2207	1.47387	1.62598	0.155355	0.328337	0.722346
	Pre Decision	0.982291	0.899929	1.27768	0.732915	0.828617	0.680754	0.972285	0.961617	1.63738	-0.129488	0.39507	0.740538
	Post Decision	0.466175	1.17175	1.59029	0.963062	0.859416	0.679111	0.81153	0.966576	1.8418	0.537926	0.532081	0.820751
	Pre Outcome	-0.0974485	1.00882	1.08874	0.380589	0.397087	0.19551	0.304315	0.830162	0.756895	-0.540899	-0.233553	0.210228
	Post Outcome	-0.269293	-0.397331	-0.0815026	-0.311832	-0.309439	-0.844209	0.220937	0.263843	0.460692	-0.220388	-0.205502	0.278414
	Pre Trial end	-0.0524384	-0.603369	-0.0656937	-0.631803	-0.288937	-0.392654	0.98578	0.802802	0.140916	0.174261	-0.602469	0.555134
	Post Trial end	0.325865	-0.508015	-0.209477	-0.633853	-0.458948	-0.425529	1.13125	1.10438	-0.0298698	0.453659	-0.43667	0.792295
l		Current correct								Current incorrect
	Pre Trial start	0.268528	0.577777	0.237069	0.636395	0.160407	-0.0540928	0.366254	0.217587	0.414418	0.791784	0.495345	0.759954	0.114795	0.0617431	0.273706	0.210278
	Post Trial start	0.903409	1.13535	1.06836	1.33988	0.696521	0.469136	1.03743	0.553878	0.944611	1.69124	1.25307	1.84246	0.880665	0.563287	1.03003	0.4515
	Pre Approach	0.79054	1.02461	0.923754	1.52649	0.913841	0.896031	0.931509	0.666342	0.923998	1.77066	1.18819	1.77695	0.892194	0.55711	0.645456	0.488208
	Post Approach	1.32711	0.92847	1.17051	0.922	1.11094	1.32899	0.529303	0.178125	1.002	1.4346	1.00538	1.50291	0.97335	0.906198	0.494486	0.13373
	Pre Decision	1.21051	0.876272	1.20217	1.15673	1.00596	1.26325	0.747238	0.695501	0.572702	0.65355	0.308052	0.678936	0.721869	0.710608	0.391805	0.45351
	Post Decision	1.00745	0.487961	0.758091	0.203188	0.953969	1.31317	-0.318638	-0.239566	0.469925	0.414683	0.401316	0.118763	0.322305	0.372979	0.233035	0.0133957
	Pre Outcome	0.554536	-0.0819377	0.0495131	-0.615322	0.292815	0.935969	-0.649972	-0.0711915	0.147245	0.992429	0.771464	0.131579	0.467233	-0.654929	0.719028	0.619506
	Post Outcome	0.00524549	-0.291429	0.0160728	-0.554868	-0.130765	0.447886	-0.688374	-0.111466	0.775119	1.08295	0.798354	0.74758	0.973586	-0.392466	1.11345	0.758475
	Pre Trial end	0.178363	0.64642	0.549107	-0.0441169	0.104921	0.237374	0.051131	-0.350649	0.647895	0.479038	0.784748	0.0789877	1.35937	0.130184	1.04827	-0.141578
	Post Trial end	-0.130407	0.415064	0.43338	0.271983	0.631318	0.506547	0.421969	0.0535735	0.638348	0.228812	0.71634	0.213884	1.21876	-0.297595	0.858527	-0.0830729
m		Previous correct								Previous incorrect
	Pre Trial start	0.28194	0.677818	0.5305	0.533474	0.110418	0.000716664	0.398587	0.363608	0.321229	0.588918	-0.220113	1.12745	0.149907	-0.391757	0.456909	-0.0661427
	Post Trial start	0.923022	1.30502	1.36217	1.27712	0.591	0.576652	1.10724	0.440972	0.782439	1.3086	0.615208	1.70828	0.862543	0.0368297	1.07907	0.545404
	Pre Approach	0.829862	1.09303	1.20958	1.15587	0.894786	0.98225	1.03981	0.707626	0.892177	1.43052	0.514127	1.92307	1.01462	0.0429854	0.759331	0.650177
	Post Approach	1.2671	0.911476	1.26573	0.671532	0.93272	1.1294	0.649562	0.191963	1.19719	1.38096	0.790583	1.2873	1.25849	1.39733	0.403418	0.293301
	Pre Decision	1.12947	0.528344	1.02667	0.943972	0.999438	1.10044	0.781501	0.757712	0.887269	1.08087	0.758545	1.22077	0.786987	0.637853	0.49838	0.613426
	Post Decision	0.899957	0.286286	0.658597	0.0935636	0.753911	0.895312	-0.212747	-0.226124	0.876691	0.621391	0.541955	0.205447	0.605955	2.20015	-0.054573	-0.0552204
	Pre Outcome	0.512723	0.00582315	0.267516	-0.491898	0.328941	0.328276	-0.373394	0.0180564	0.311482	0.458493	-0.0155898	-0.84453	0.289107	1.33939	-0.00430629	0.365948
	Post Outcome	0.313397	-0.112469	0.340849	-0.321096	0.1932	0.124679	-0.511853	0.0484764	-0.0748362	0.451346	0.0362419	-1.10889	0.258021	0.699921	0.309177	0.237944
	Pre Trial end	0.454817	0.586634	0.772802	0.0309906	0.493429	0.191223	0.0926894	-0.155306	0.12829	0.597223	0.355451	0.14172	0.570625	0.441803	0.790276	-1.0166
	Post Trial end	0.124825	0.370372	0.608785	0.34159	0.948308	0.430583	0.459737	0.062599	-0.0131758	0.306669	0.257873	0.456787	0.528466	0.173469	0.679039	-0.583621

## Sheet: Fig3
Figure 3
g	Ctrl	Opto
	0.0147933	-0.000291988
	0.0191515	-0.000788559
	0.0361769	0.00268187
	0.0359738	0.0048089
	0.0188432	0.00505235
	0.0150974	-0.000566496
	0.0194684	0.00593374
j	Ctrl	Opto
	0.05895	0.0145574
	0.0777286	0.0591907
	0.027494	0.00886306
	0.0835018	-0.0277269
	0.0507027	0.0272237
	0.0673961	0.00446277
	0.0938456	0.0102607

## Sheet: Fig4
Figure 4
a		Ctrl								RS
	SD	10	9	19	15	17	12	12	21	7	25	19	11	9	20	28
	CD	8	8	15	16	15	6	6	6	6	20	10	15	12	8	14
	Rev	20	9	9	14	16	17	15	24	16	7	22	15	17	17	28
	IDS	11	19	21	18	6	7	10	8	12	12	10	22	16	13	17
	EDS	14	20	32	27	12	19	20	11	42	40	20	46	43	39	23
b		Current correct						Current incorrect
	Pre Trial start	-0.389838	0.0836323	-0.219681	-0.296713	-0.368514	-0.125196	-0.257525	-0.0325261	-0.351085	-0.0713004	-0.684321	0.0817666
	Post Trial start	-0.56734	0.532075	-0.404432	-0.0327488	-0.280025	0.336347	-0.0876238	0.129706	-0.367978	0.138749	-0.609317	0.668501
	Pre Approach	-0.193182	0.542691	0.0703605	0.29659	0.104448	0.244504	0.0338128	0.421878	-0.227317	0.0202887	-0.396788	0.688797
	Post Approach	0.783477	0.860142	0.933545	0.57032	0.181312	0.672169	0.0917536	0.514057	0.983155	0.361381	0.0221772	0.975063
	Pre Decision	0.380686	0.800454	0.428008	0.333292	0.0716426	0.26552	0.105325	0.66036	0.060646	0.200422	0.0429735	1.00393
	Post Decision	1.46621	1.27645	1.03782	1.07066	0.374583	0.597999	0.543099	0.810623	1.09737	0.609949	0.412399	1.53338
	Pre Outcome	1.37767	0.648706	-0.0102001	0.933248	0.179407	-0.10106	-0.509732	0.0907152	0.0322258	0.583533	0.329858	0.729796
	Post Outcome	0.362175	0.438588	0.0960488	-0.181554	-0.245446	-1.14961	-0.805014	0.298105	0.501828	0.329361	0.598378	0.4882
	Pre Trial end	-1.17802	0.0146562	-1.49118	-0.0768275	-0.582584	-0.289493	0.0297784	-0.179406	-0.968167	0.560709	-0.177226	0.196087
	Post Trial end	-0.476004	-0.263388	-0.588473	-0.322799	-0.736775	-0.189809	0.303466	-0.353737	-0.691971	0.311221	-0.361035	0.0809409
c		Previous correct						Previous incorrect
	Pre Trial start	-0.330592	-0.143079	-0.272308	-0.441014	-0.627494	-0.139777	-0.279395	0.240148	-0.427383	0.252747	-0.243912	0.0825389
	Post Trial start	-0.544331	0.117747	-0.503623	-0.0735378	-0.4886	0.24536	-0.0910742	0.709288	-0.225187	0.283978	-0.296437	0.820506
	Pre Approach	-0.213844	0.292438	0.0333362	0.39882	-0.180703	0.349933	-0.129173	0.776011	-0.107807	-0.105996	0.0578328	0.397611
	Post Approach	0.633946	0.460751	0.974621	0.672637	0.0716924	0.70391	0.354223	1.09399	0.819457	0.237377	0.182779	0.909406
	Pre Decision	0.339641	0.439707	0.194032	0.50691	-0.0339571	0.509124	0.0211259	1.19581	0.233263	-0.0621268	0.476866	0.596292
	Post Decision	1.19557	0.881052	1.10917	1.2213	0.377015	0.812956	1.4187	1.42874	0.731862	0.399855	0.659426	1.21704
	Pre Outcome	0.924809	0.500073	-0.241449	1.04573	0.235853	0.19984	1.37295	0.603041	0.480336	0.448024	0.412079	0.0850095
	Post Outcome	0.0899424	0.434126	0.0134472	0.135404	0.100059	-0.65695	0.39146	0.230343	0.556495	-0.189633	0.160815	-0.567496
	Pre Trial end	-1.10432	-0.0141181	-1.49487	0.0439379	-0.246531	-0.043454	-0.392988	-0.151774	-1.03758	0.177981	-0.812416	-0.331139
	Post Trial end	-0.340629	-0.215734	-0.507992	-0.260455	-0.420157	-0.14035	-0.671685	-0.374212	-0.989654	0.117648	-0.991583	-0.0250442
d		Ctrl						RS
	Correct	0.20011	-0.203675	-0.074889	-0.439524	-0.287022	-0.150025	-0.433355	0.032905	-0.551907	-0.219146	-0.53618	-0.304665
	Incorrect	1.09147	0.835688	0.502807	0.177857	0.049496	0.496637	-0.168448	0.14288	-0.362176	0.347603	-0.096047	0.333655
f		Ctrl						Previous incorrect inhibition						Previous correct inhibition						Previous incorrect activation						Previous correct activation
	IDS	8	10	11	9	10		12	12	10	8	8	12	7	14	7	8	11		6	7	6	8	12	11	7	8	7	13	15
	EDS	17	19	21	16	16		29	21	31	24	22	26	22	16	20	15	21		13	13	14	15	10	18	29	24	25	29	30
g		RS						RS+Previous incorrect activation						RS+Previous corrct activation						RS+Previous incorrect vHPC-mPFC activation
	IDS	7	7	7	9	10		8	9	7	8	8	13	10	8	7	9	8	8	9	14	9	10	11
	EDS	29	24	28	25	23		22	17	15	16	14	17	24	24	32	27	25	24	20	24	26	32	26
i	RS	Rescue
	0.00946106	0.0500875
	0.0072918	0.0517974
	0.0129724	0.0402422
	0.00973465	0.0322728
	0.0125034	0.0512931
j	RS	Rescue
	0.0267865	0.0911982
	0.0125408	0.118135
	0.0562656	0.139688
	0.0196223	0.105816
	0.0622704	0.0473224

## Sheet: Supp Fig4
Supp Figure 4
a	Trial start	Approach	Decision	Outcome	Trial end
	0.66683	-0.303579	-0.531994	-0.350311	0.0273955
	0.670794	0.919266	0.418369	-0.6351	0.058453
	0.352042	0.390186	0.26928	-0.555263	0.00522968
	0.197573	0.389881	0.404276	-0.395176	0.0470925
	0.139383	0.209382	0.211828	-0.251776	-0.150234
	0.338907	0.540538	0.211582	-0.618575	-0.134803
b	Trial start	Approach	Decision	Outcome	Trial end
	0.807139	0.225472	-0.0844549	-0.175271	0.181483
	0.722152	0.23278	-0.159772	-0.266552	0.293075
	0.860176	-0.317489	-1.14635	-0.367488	0.0509711
	0.549695	-0.178045	-0.822878	0.036003	0.420343
	0.473655	0.203674	-0.166864	-0.127738	-0.39286
	0.36929	-0.210559	-0.0894836	-0.0396748	-0.0523895
	0.763645	0.189385	-0.372501	0.173724	-0.15217
	1.1072	0.346584	-0.47457	-0.583369	0.118251

## Sheet: Supp Fig5
Supp Figure 5
a	Opto off	Opto on
	7.8641	8.20779
	7.58472	7.17531
	4.3147	6.18374
	6.64959	5.86645
	8.72196	8.59974
	6.87151	6.8368
b	Ctrl	Opto
	2.8385	1.778
	2.0235	1.6125
	2.017	4.233
	1.333	2.9385
	1.434	1.549
	2.75	2.32
	2.2	2.267
c	Ctrl	Opto
	1.079	1.437
	2.001	1.201
	2.0505	1.6
	1.334	1.0665
	1.467	1.017
	1.3	2.066
	1.5	1.084
d	Ctrl	Opto
	28.322	21.745
	21.113	13.902
	19.967	22.733
	20.017	15.8815
	15.3165	10.833
	14.584	14.233
	20	13.783

## Sheet: Supp Fig6
Supp Figure 6
b		Ctrl							Opto
	Trial start	0.087719	0.092784	0.083333	0.086957	0.102362	0.048889	0.132353	0.054313	0.092369	0.08726	0.063927	0.09589	0.077778	0.126582
	Approach	0.061404	0.128866	0.125	0.086957	0.047244	0.106667	0.099265	0.038339	0.056225	0.064572	0.082192	0.082192	0.146667	0.103797
	Decision	0.083333	0.07732	0.107143	0.078261	0.066929	0.097778	0.060662	0.044728	0.072289	0.073298	0.123288	0.084475	0.106667	0.075949
	Outcome	0.070175	0.036082	0.053571	0.086957	0.114173	0.062222	0.064338	0.079872	0.064257	0.073298	0.059361	0.10274	0.044444	0.108861

## Sheet: Supp Fig8
Supp Figure 8
a	0.00802111	0.0133608	0.0332279	-0.0357826	-0.0630532	-0.0703207	0.0244085
b	0.0856254	0.105423	-0.00773157	0.0706337	0.101109	0.0845629	0.0602349
c	-0.0023645	0.0236225	-0.0445159	-0.0284531	-0.130359	-0.0595943	0.0164544

## Sheet: Supp Fig9
Supp Figure 9
a	Ctrl	Opto
	0.0222177	-0.00181756
	0.0212937	-8.28e-05
	0.0355056	0.00437509
	0.0473495	0.00671795
	0.0214804	0.00835662
	0.011007	-0.000337412
	0.0197928	0.00861584
b	Ctrl	Opto
	0.0621608	0.0219196
	0.0868773	0.0660705
	0.0838381	0.00489272
	0.192583	-0.0141274
	0.0717518	0.0502433
	0.085914	0.0207413
	0.117747	0.00425374

[truncated: 3 more sheets: Supp Fig10, Supp Fig11, Supp Fig12]
